# Supplementary material for: In Silico Studies Reveal Peramivir and Zanamivir as an Optimal Drug Treatment Even If H7N9 Avian Type Influenza Virus Acquires Further Resistance
Source: Molecules. 2022 Sep 12;27(18):5920. doi: 10.3390/molecules27185920 (PMC9503969; doi:10.3390/molecules27185920)
Supplement: Supplementary file 1 [file molecules-27-05920-s001.zip]

Archive with 2 entries (2 files):
- molecules-1876953-supplementary.pdf
- PDB_files_N9_drugs.zip
